# Supplementary material for: CabZIP23 Integrates in CabZIP63–CaWRKY40 Cascade and Turns CabZIP63 on Mounting Pepper Immunity against Ralstonia solanacearum via Physical Interaction
Source: Int J Mol Sci. 2022 Feb 28;23(5):2656. doi: 10.3390/ijms23052656 (PMC8910381; doi:10.3390/ijms23052656)
Supplement: Supplementary file 1 [file ijms-23-02656-s001.zip]

Archive with 1 entries (1 files):
- ijms-1583551-SI.pdf
